# Supplementary material for: Association of Non-Invasive Positive Pressure Ventilation with Short-Term Clinical Outcomes in Patients Hospitalized for Acute Decompensated Heart Failure
Source: J Clin Med. 2021 Oct 29;10(21):5092. doi: 10.3390/jcm10215092 (PMC8584464; doi:10.3390/jcm10215092)
Supplement: Supplementary file 1 [file jcm-10-05092-s001.zip]

Archive with 1 entries (1 files):
- jcm-1411249-supplementary.pdf
